# Supplementary material for: A short 18F-FDG imaging window triple injection neuroimaging protocol for parametric mapping in PET
Source: EJNMMI Res. 2024 Jan 2;14:1. doi: 10.1186/s13550-023-01061-7 (PMC10761663; doi:10.1186/s13550-023-01061-7)
Supplement: Supplementary file 1 — Additional file 1. Table S1: Kinetic parameters statistics obtained from simulation results for a 24 minute window, including initial brain scan. Table S2: Kinetic parameters statistics obtained from simulation results for a 21 minute window, excluding initial brain scan. [file 13550_2023_1061_MOESM1_ESM.xlsx]

## Sheet: Triple injection protocol 24min
Supplementary Table 1: Kinetic parameters statistics obtained from simulation results for a 24 minute window, including initial brain scan.
Parameter combinations		K1 (ml/g/min)			k2 (1/min)			k3 (1/min)			Ki (ml/g/min)
		Real value	Estimation		Real value	Estimation		Real value	Estimation		Real value	Estimation
			c=0.1	c=0.4		c=0.1	c=0.4		c=0.1	c=0.4		c=0.1	c=0.4
1	Value	0.05	0.053±0.004	0.065±0.019	0.05	0.064±0.017	0.097±0.059	0.02	0.027±0.009	0.027±0.009	0.014	0.016±0.002	0.014±0.003
	Error (%)	-	5.9±9.0	29.1±37.1	-	27.3±33.7	93.6±117.1	-	32.7±44.2	36.4±45.8	-	7.3±12.8	2.5±14.7
	CV	-	0.08	0.29	-	0.26	0.6	-	0.33	0.34	-	0.1	0.18
2	Value	0.05	0.054±0.005	0.065±0.019	0.05	0.060±0.015	0.089±0.054	0.03	0.031±0.008	0.030±0.009	0.019	0.018±0.002	0.016±0.003
	Error (%)	-	7.7±10.1	30.5±37.6	-	20.6±30.0	78.1±108.0	-	3.8±27.7	0.4±30.5	-	-3.6±11.0	-10.0±14.2
	CV	-	0.09	0.29	-	0.25	0.61	-	0.27	0.3	-	0.1	0.17
3	Value	0.05	0.054±0.005	0.065±0.018	0.05	0.056±0.012	0.081±0.046	0.04	0.035±0.008	0.032±0.009	0.022	0.021±0.002	0.019±0.003
	Error (%)	-	8.5±10.4	30.7±36.3		12.0±24.5	61.3±92.8	-	-13.7±19.7	-20.2±23.0	-	-8.5±10.2	-15.9±13.7
	CV	-	0.1	0.28		0.22	0.58	-	0.23	0.29	-	0.1	0.16
4	Value	0.05	0.054±0.005	0.058±0.010	0.15	0.178±0.033	0.200±0.045	0.02	0.024±0.007	0.026±0.009	0.006	0.006±0.001	0.007±0.002
	Error (%)	-	7.2±10.6	15.6±19.3	-	18.8±21.8	33.4±29.9	-	21.4±32.7	27.8±42.6	-	8.0±13.5	8.9±18.7
	CV	-	0.1	0.17	-	0.18	0.22	-	0.27	0.33	-	0.14	0.23
5	Value	0.05	0.054±0.006	0.060±0.012	0.15	0.168±0.038	0.185±0.052	0.03	0.029±0.008	0.027±0.009	0.008	0.008±0.001	0.008±0.002
	Error (%)	-	8.3±11.5	19.7±24.4	-	12.0±25.1	23.0±34.4	-	-1.9±27.3	-10.7±29.9	-	-4.4±12.4	-10.8±15.3
	CV	-	0.11	0.2	-	0.22	0.28	-	0.28	0.33	-	0.13	0.24
6	Value	0.05	0.054±0.006	0.062±0.014	0.15	0.155±0.036	0.172±0.058	0.04	0.033±0.008	0.028±0.009	0.011	0.009±0.001	0.009±0.002
	Error (%)	-	8.6±12.5	23.3±28.0	-	3.6±24.2	14.8±38.4	-	-17.7±20.2	-30.6±23.0	-	-10.6±10.4	-19.8±13.8
	CV	-	0.12	0.23	-	0.23	0.33	-	0.25	0.33	-	0.12	0.23
7	Value	0.05	0.050±0.000	0.051±0.002	0.25	0.249±0.002	0.247±0.009	0.02	0.020±0.000	0.021±0.002	0.004	0.004±0.000	0.004±0.000
	Error (%)	-	0.3±0.9	1.4±3.5	-	-0.4±1.0	-1.4±3.7	-	0.7±2.1	2.5±8.4	-	1.3±2.1	5.2±8.5
	CV	-	0.01	0.03	-	0.01	0.04	-	0.02	0.08	-	0.02	0.07
8	Value	0.05	0.052±0.002	0.053±0.004	0.25	0.241±0.015	0.239±0.020	0.03	0.025±0.004	0.023±0.005	0.005	0.005±0.001	0.005±0.001
	Error (%)	-	3.2±4.9	5.1±8.0	-	-3.5±5.8	-4.5±8.0	-	-16.7±14.4	-23.0±17.2	-	-10.3±9.3	-14.2±13.5
	CV	-	0.05	0.08	-	0.06	0.08	-	0.17	0.22	-	0.12	0.18
9	Value	0.05	0.052±0.003	0.054±0.006	0.25	0.238±0.021	0.231±0.029	0.04	0.033±0.007	0.027±0.008	0.007	0.006±0.001	0.006±0.001
	Error (%)	-	3.9±6.5	8.3±11.7	-	-4.8±8.3	-7.6±11.6	-	-18.7±17.6	-33.3±20.3	-	-10.7±10.8	-20.5±15.1
	CV	-	0.06	0.11	-	0.09	0.13	-	0.22	0.3	-	0.13	0.23
10	Value	0.075	0.076±0.007	0.081±0.014	0.05	0.059±0.012	0.071±0.027	0.02	0.029±0.009	0.032±0.010	0.021	0.025±0.003	0.025±0.004
	Error (%)	-	-5.4±8.5	1.8±17.9	-	18.4±24.5	42.7±53.3	-	46.5±44.8	57.7±47.6	-	7.0±14.5	7.4±17.1
	CV	-	0.09	0.18	-	0.21	0.37	-	0.31	0.3	-	0.11	0.15
11	Value	0.075	0.078±0.007	0.084±0.013	0.05	0.056±0.011	0.066±0.022	0.03	0.033±0.009	0.033±0.009	0.028	0.029±0.003	0.028±0.004
	Error (%)	-	-2.6±8.3	4.6±15.7	-	13.0±22.0	32.0±43.5	-	9.0±28.8	8.4±31.2	-	-6.8±11.5	-9.6±13.7
	CV	-	0.09	0.15	-	0.19	0.33	-	0.26	0.29	-	0.1	0.14
12	Value	0.075	0.080±0.006	0.086±0.011	0.05	0.055±0.009	0.063±0.018	0.04	0.035±0.008	0.033±0.009	0.033	0.031±0.003	0.030±0.004
	Error (%)	-	0.5±7.6	8.1±13.9	-	9.5±18.2	25.8±35.4	-	-13.0±19.5	-17.6±22.9	-	-13.7±9.3	-18.1±11.6
	CV	-	0.08	0.13	-	0.17	0.28	-	0.22	0.28	-	0.09	0.13
13	Value	0.075	0.076±0.010	0.076±0.019	0.15	0.164±0.036	0.168±0.063	0.02	0.024±0.006	0.025±0.008	0.009	0.010±0.001	0.010±0.002
	Error (%)	-	-4.8±11.9	-5.1±23.6	-	9.1±24.0	12.0±42.2	-	18.5±28.3	27.5±39.9	-	1.8±11.2	6.5±17.8
	CV	-	0.13	0.25	-	0.22	0.38	-	0.24	0.31	-	0.13	0.21
14	Value	0.075	0.076±0.010	0.077±0.020	0.15	0.153±0.040	0.150±0.066	0.03	0.029±0.008	0.027±0.009	0.013	0.012±0.002	0.012±0.002
	Error (%)	-	-4.7±12.9	-4.4±24.6	-	1.8±26.4	0.1±43.9	-	-2.1±26.1	-8.4±29.6	-	-8.6±11.3	-10.3±14.0
	CV	-	0.14	0.26	-	0.26	0.44	-	0.27	0.32	-	0.14	0.2
15	Value	0.075	0.076±0.011	0.077±0.021	0.15	0.144±0.040	0.138±0.067	0.04	0.034±0.007	0.030±0.009	0.016	0.015±0.002	0.014±0.003
	Error (%)	-	-4.5±14.0	-3.8±25.8	-	-4.1±26.6	-7.7±44.7	-	-14.4±18.4	-25.6±23.5	-	-12.8±8.6	-17.5±12.8
	CV	-	0.15	0.27	-	0.28	0.48	-	0.21	0.32	-	0.12	0.19
16	Value	0.075	0.070±0.006	0.064±0.011	0.25	0.233±0.026	0.216±0.044	0.02	0.022±0.003	0.024±0.008	0.006	0.006±0.001	0.006±0.002
	Error (%)	-	-12.9±8.1	-20.0±14.0	-	-6.7±10.5	-13.6±17.5	-	7.6±15.5	20.8±38.1	-	-0.9±8.2	6.3±18.3
	CV	-	0.09	0.18	-	0.11	0.2	-	0.14	0.32	-	0.12	0.26
17	Value	0.075	0.072±0.008	0.068±0.014	0.25	0.225±0.033	0.203±0.053	0.03	0.027±0.006	0.026±0.008	0.008	0.008±0.001	0.008±0.002
	Error (%)	-	-10.3±10.4	-14.9±18.1	-	-10.1±13.0	-18.9±21.0	-	-10.0±21.2	-15.0±27.3	-	-11.5±11.3	-13.1±15.0
	CV	-	0.12	0.21	-	0.15	0.26	-	0.24	0.32	-	0.18	0.26
18	Value	0.075	0.072±0.009	0.071±0.017	0.25	0.217±0.038	0.191±0.060	0.04	0.033±0.007	0.027±0.009	0.01	0.010±0.001	0.009±0.002
	Error (%)	-	-9.7±11.2	-11.4±21.6	-	-13.0±15.3	-23.4±24.1	-	-16.6±16.3	-32.0±22.2	-	-13.6±8.9	-21.5±13.8
	CV	-	0.12	0.24	-	0.18	0.32	-	0.19	0.33	-	0.14	0.25
19	Value	0.1	0.097±0.004	0.096±0.006	0.05	0.055±0.007	0.056±0.008	0.02	0.030±0.008	0.033±0.009	0.029	0.034±0.002	0.035±0.003
	Error (%)	-	-2.6±4.1	-4.0±5.9	-	10.4±13.7	12.0±16.7	-	48.0±42.1	63.8±42.9	-	16.4±13.5	21.4±15.0
	CV	-	0.04	0.06	-	0.12	0.15	-	0.28	0.26	-	0.07	0.08
20	Value	0.1	0.098±0.002	0.098±0.003	0.05	0.052±0.003	0.052±0.004	0.03	0.036±0.005	0.037±0.005	0.038	0.040±0.001	0.040±0.002
	Error (%)	-	-1.6±2.4	-2.1±3.4	-	4.8±6.7	4.8±8.4	-	19.7±15.4	22.2±17.1	-	6.2±5.0	6.9±7.8
	CV	-	0.02	0.03	-	0.06	0.08	-	0.13	0.14	-	0.03	0.05
21	Value	0.1	0.100±0.000	0.099±0.002	0.05	0.050±0.000	0.050±0.001	0.04	0.040±0.000	0.039±0.002	0.044	0.044±0.000	0.044±0.001
	Error (%)	-	-0.2±0.4	-0.6±1.6	-	0.2±0.6	0.7±2.6	-	-0.4±1.2	-1.4±4.6	-	-0.5±0.8	-1.9±3.2
	CV	-	0	0.02	-	0.01	0.03	-	0.01	0.05	-	0.01	0.02
22	Value	0.1	0.096±0.006	0.088±0.017	0.15	0.151±0.021	0.142±0.049	0.02	0.024±0.005	0.028±0.009	0.012	0.013±0.001	0.014±0.003
	Error (%)	-	-4.3±6.1	-12.3±16.6	-	0.4±14.2	-5.4±32.8	-	19.6±26.6	39.8±44.6	-	10.6±11.3	22.5±19.7
	CV	-	0.06	0.19	-	0.14	0.35	-	0.22	0.32	-	0.09	0.18
23	Value	0.1	0.096±0.006	0.090±0.015	0.15	0.142±0.023	0.126±0.042	0.03	0.030±0.007	0.030±0.009	0.017	0.017±0.001	0.017±0.003
	Error (%)	-	-3.6±5.6	-10.5±15.3	-	-5.4±15.3	-15.8±28.1	-	-0.3±24.8	-1.4±30.6	-	-0.5±11.2	1.6±15.7
	CV	-	0.06	0.17	-	0.16	0.33	-	0.25	0.31	-	0.08	0.16
24	Value	0.1	0.095±0.006	0.087±0.016	0.15	0.130±0.021	0.107±0.039	0.04	0.035±0.007	0.032±0.009	0.021	0.020±0.002	0.020±0.003
	Error (%)	-	-4.7±6.5	-13.0±16.2	-	-13.1±13.8	-28.8±26.1	-	-12.3±16.5	-21.2±23.1	-	-4.6±8.2	-6.1±14.9
	CV	-	0.07	0.19	-	0.16	0.37	-	0.19	0.29	-	0.08	0.16
25	Value	0.1	0.094±0.007	0.084±0.017	0.25	0.236±0.022	0.210±0.054	0.02	0.021±0.002	0.024±0.007	0.007	0.008±0.001	0.009±0.002
	Error (%)	-	-5.8±7.2	-16.0±17.2	-	-5.5±8.9	-16.1±21.5	-	6.3±12.2	20.0±35.2	-	4.9±7.0	14.9±18.6
	CV	-	0.08	0.2	-	0.09	0.26	-	0.11	0.29	-	0.09	0.23
26	Value	0.1	0.094±0.008	0.085±0.018	0.25	0.225±0.029	0.192±0.060	0.03	0.028±0.006	0.027±0.008	0.011	0.011±0.001	0.011±0.002
	Error (%)	-	-6.0±7.5	-15.3±17.9	-	-10.0±11.6	-23.1±23.9	-	-5.5±18.8	-9.2±26.7	-	-2.7±10.2	-2.1±16.0
	CV	-	0.08	0.21	-	0.13	0.31	-	0.2	0.29	-	0.12	0.2
27	Value	0.1	0.094±0.009	0.084±0.019	0.25	0.216±0.035	0.174±0.065	0.04	0.035±0.006	0.030±0.009	0.014	0.013±0.001	0.012±0.002
	Error (%)	-	-6.5±8.6	-16.1±19.0	-	-13.6±14.1	-30.4±26.0	-	-11.6±14.6	-24.3±22.4	-	-4.8±7.7	-9.3±14.0
	CV	-	0.09	0.23	-	0.16	0.37	-	0.17	0.3	-	0.09	0.19
Mean error (%)		-	-1.32	1.05		2.64	8.8		2.92	1.97		-2.43	-3.57
Mean CV		-	0.08	0.17		0.16	0.3		0.21	0.28		0.1	0.17

## Sheet: Triple injection protocol 21min
Supplementary Table 2: Kinetic parameters statistics obtained from simulation results for a 21 minute window, excluding initial brain scan.
Parameter combinations		K1 (ml/g/min)			k2 (1/min)			k3 (1/min)			Ki (ml/g/min)
		Real value	Estimation		Real value	Estimation		Real value	Estimation		Real value	Estimation
			c=0.1	c=0.4		c=0.1	c=0.4		c=0.1	c=0.4		c=0.1	c=0.4
1	Value	0.05	0.054±0.014	0.073±0.044	0.05	0.067±0.043	0.114±0.115	0.02	0.031±0.028	0.040±0.038	0.014	0.017±0.006	0.019±0.011
	Error (%)	-	8.7±9.0	46.7±87.7	-	34.8±85.7	128.3±230.9	-	54.0±140.6	98.6±189.4	-	0.9±38.3	0.9±51.6
	CV	-	0.26	0.6	-	0.64	1.01	-	0.91	0.95	-	0.33	0.57
2	Value	0.05	0.055±0.015	0.079±0.048	0.05	0.069±0.049	0.122±0.125	0.03	0.041±0.033	0.044±0.039	0.019	0.021±0.006	0.021±0.011
	Error (%)	-	10.6±29.7	58.5±96.0	-	37.2±98.0	143.7±250.5	-	35.5±111.4	45.3±129.7	-	-6.9±32.5	-13.4±42.7
	CV	-	0.27	0.61	-	0.71	1.03	-	0.82	0.89	-	0.29	0.54
3	Value	0.05	0.057±0.015	0.082±0.049	0.05	0.068±0.049	0.119±0.123	0.04	0.046±0.034	0.045±0.039	0.022	0.023±0.006	0.022±0.012
	Error (%)	-	13.1±10.4	63.8±98.7		35.4±98.7	137.9±245.6	-	14.3±86.2	12.4±97.7	-	-11.4±28.8	-20.7±38.1
	CV	-	0.27	0.6		0.73	1.03	-	0.75	0.87	-	0.28	0.53
4	Value	0.05	0.051±0.012	0.058±0.032	0.15	0.170±0.079	0.194±0.142	0.02	0.029±0.026	0.029±0.032	0.006	0.007±0.003	0.008±0.006
	Error (%)	-	1.3±10.6	16.0±64.1	-	13.6±52.8	29.2±94.7	-	46.6±131.6	46.1±159.3	-	6.4±46.3	6.0±57.5
	CV	-	0.24	0.55	-	0.46	0.73	-	0.9	1.09	-	0.41	0.77
5	Value	0.05	0.052±0.014	0.062±0.036	0.15	0.170±0.087	0.186±0.142	0.03	0.038±0.030	0.033±0.034	0.008	0.009±0.004	0.009±0.007
	Error (%)	-	4.5±27.5	24.4±72.0	-	13.6±57.9	23.7±94.9	-	25.9±101.4	10.9±113.8	-	-3.3±38.1	-10.3±49.6
	CV	-	0.26	0.58	-	0.51	0.77	-	0.81	1.03	-	0.38	0.74
6	Value	0.05	0.053±0.015	0.065±0.037	0.15	0.164±0.088	0.176±0.142	0.04	0.044±0.032	0.036±0.036	0.011	0.011±0.004	0.011±0.007
	Error (%)	-	6.2±12.5	29.0±73.9	-	9.0±58.5	17.5±94.4	-	8.8±81.1	-9.4±88.9	-	-8.8±33.2	-18.9±44.8
	CV	-	0.28	0.57	-	0.54	0.8	-	0.75	0.98	-	0.36	0.67
7	Value	0.05	0.051±0.012	0.051±0.025	0.25	0.274±0.085	0.256±0.136	0.02	0.026±0.022	0.027±0.031	0.004	0.005±0.002	0.005±0.005
	Error (%)	-	2.4±0.9	2.6±49.8	-	9.6±34.1	2.4±54.4	-	32.4±110.8	34.0±156.8	-	3.8±44.9	-1.2±55.3
	CV	-	0.23	0.49	-	0.31	0.53	-	0.84	1.17	-	0.54	0.96
8	Value	0.05	0.052±0.013	0.055±0.028	0.25	0.266±0.093	0.242±0.145	0.03	0.034±0.027	0.026±0.030	0.005	0.006±0.003	0.005±0.005
	Error (%)	-	4.1±26.2	9.7±56.7	-	6.2±37.2	-3.1±57.9	-	14.6±88.4	-12.8±101.6	-	-5.6±38.2	-21.4±42.3
	CV	-	0.25	0.52	-	0.35	0.6	-	0.77	1.17	-	0.49	0.92
9	Value	0.05	0.053±0.013	0.058±0.031	0.25	0.267±0.099	0.235±0.144	0.04	0.043±0.030	0.030±0.033	0.007	0.007±0.003	0.007±0.006
	Error (%)	-	6.4±6.5	15.6±61.4	-	6.6±39.5	-6.0±57.7	-	6.6±74.7	-24.3±83.5	-	-8.9±33.5	-26.7±41.0
	CV	-	0.25	0.53	-	0.37	0.61	-	0.7	1.1	-	0.42	0.87
10	Value	0.075	0.079±0.017	0.103±0.054	0.05	0.063±0.034	0.112±0.113	0.02	0.030±0.027	0.042±0.038	0.021	0.026±0.008	0.028±0.014
	Error (%)	-	5.7±8.5	37.7±71.8	-	26.8±68.0	123.2±227.0	-	51.3±136.3	111.8±192.0	-	1.2±36.4	5.1±50.7
	CV	-	0.22	0.52	-	0.54	1.02	-	0.9	0.91	-	0.3	0.48
11	Value	0.075	0.080±0.018	0.107±0.056	0.05	0.062±0.038	0.108±0.113	0.03	0.039±0.031	0.047±0.040	0.028	0.031±0.008	0.032±0.015
	Error (%)	-	6.4±24.3	42.2±74.8	-	23.4±75.6	116.8±226.7	-	29.8±104.6	55.4±131.8	-	-6.3±31.1	-9.7±42.3
	CV	-	0.23	0.53	-	0.61	1.05	-	0.81	0.85	-	0.27	0.45
12	Value	0.075	0.082±0.019	0.114±0.058	0.05	0.064±0.043	0.114±0.118	0.04	0.045±0.033	0.047±0.039	0.033	0.034±0.008	0.033±0.015
	Error (%)	-	9.5±7.6	51.9±77.9	-	27.0±85.4	128.3±235.9	-	13.0±83.6	17.5±97.9	-	-10.7±27.3	-18.8±36.8
	CV	-	0.23	0.51	-	0.67	1.03	-	0.74	0.83	-	0.25	0.44
13	Value	0.075	0.076±0.015	0.084±0.046	0.15	0.165±0.060	0.181±0.136	0.02	0.027±0.023	0.033±0.034	0.009	0.011±0.004	0.013±0.009
	Error (%)	-	1.4±11.9	11.9±61.8	-	10.0±40.2	20.6±90.7	-	35.0±116.2	63.7±171.5	-	3.9±41.6	11.0±64.8
	CV	-	0.2	0.55	-	0.37	0.75	-	0.86	1.05	-	0.39	0.73
14	Value	0.075	0.077±0.017	0.085±0.049	0.15	0.163±0.068	0.165±0.136	0.03	0.037±0.027	0.037±0.036	0.013	0.014±0.005	0.016±0.010
	Error (%)	-	2.2±22.2	13.8±65.4	-	8.4±45.1	10.2±90.5	-	21.9±88.8	22.8±121.1	-	-1.8±33.8	-5.4±52.1
	CV	-	0.22	0.58	-	0.42	0.82	-	0.73	0.99	-	0.33	0.67
15	Value	0.075	0.079±0.019	0.092±0.053	0.15	0.167±0.079	0.170±0.141	0.04	0.046±0.030	0.040±0.037	0.016	0.017±0.005	0.017±0.011
	Error (%)	-	4.8±14.0	22.9±70.4	-	11.3±52.5	13.1±93.7	-	14.9±75.1	-0.8±92.6	-	-4.5±29.2	-15.1±45.6
	CV	-	0.24	0.57	-	0.47	0.83	-	0.65	0.93	-	0.3	0.63
16	Value	0.075	0.076±0.015	0.075±0.037	0.25	0.273±0.079	0.248±0.141	0.02	0.026±0.020	0.028±0.031	0.006	0.007±0.003	0.008±0.007
	Error (%)	-	1.9±8.1	-0.5±49.1	-	9.2±31.6	-0.7±56.6	-	29.6±99.1	39.7±154.0	-	4.3±42.2	6.3±61.0
	CV	-	0.19	0.49	-	0.29	0.57	-	0.76	1.1	-	0.45	0.87
17	Value	0.075	0.078±0.016	0.079±0.041	0.25	0.270±0.086	0.237±0.145	0.03	0.035±0.025	0.034±0.034	0.008	0.009±0.003	0.010±0.008
	Error (%)	-	3.5±20.8	5.4±54.8	-	8.0±34.5	-5.3±57.9	-	17.0±82.5	12.3±114.1	-	-3.2±35.9	-7.9±53.8
	CV	-	0.2	0.52	-	0.32	0.61	-	0.71	1.02	-	0.39	0.8
18	Value	0.075	0.078±0.016	0.082±0.043	0.25	0.267±0.090	0.227±0.147	0.04	0.044±0.027	0.037±0.036	0.01	0.011±0.004	0.011±0.008
	Error (%)	-	4.4±11.2	9.1±57.7	-	6.9±35.9	-9.1±58.9	-	9.5±67.4	-8.0±88.9	-	-5.3±30.1	-16.3±46.8
	CV	-	0.21	0.53	-	0.34	0.65	-	0.62	0.97	-	0.34	0.74
19	Value	0.1	0.105±0.020	0.130±0.058	0.05	0.061±0.030	0.106±0.104	0.02	0.027±0.023	0.043±0.038	0.029	0.032±0.009	0.037±0.016
	Error (%)	-	4.9±4.1	30.1±58.0	-	21.9±60.6	112.0±208.3	-	35.9±114.8	112.6±192.2	-	-1.0±33.1	4.9±48.8
	CV	-	0.19	0.45	-	0.5	0.98	-	0.84	0.9	-	0.27	0.42
20	Value	0.1	0.106±0.020	0.137±0.060	0.05	0.060±0.032	0.108±0.107	0.03	0.036±0.028	0.046±0.039	0.038	0.040±0.009	0.041±0.016
	Error (%)	-	5.9±20.3	37.0±60.5	-	20.7±64.7	115.5±215.0	-	20.1±93.9	52.3±128.9	-	-7.6±28.6	-9.8±39.9
	CV	-	0.19	0.44	-	0.54	1	-	0.78	0.85	-	0.24	0.39
21	Value	0.1	0.107±0.023	0.141±0.064	0.05	0.061±0.038	0.105±0.108	0.04	0.046±0.032	0.049±0.040	0.044	0.046±0.011	0.045±0.017
	Error (%)	-	7.1±0.4	41.1±64.2	-	21.4±75.5	109.8±216.2	-	13.8±80.9	23.6±99.1	-	-8.8±25.5	-15.9±36.0
	CV	-	0.22	0.46	-	0.62	1.03	-	0.71	0.8	-	0.23	0.38
22	Value	0.1	0.100±0.019	0.109±0.059	0.15	0.162±0.054	0.185±0.138	0.02	0.027±0.021	0.036±0.035	0.012	0.014±0.005	0.018±0.012
	Error (%)	-	-0.2±6.1	9.4±58.9	-	7.9±36.3	23.1±92.1	-	34.4±103.1	77.9±176.1	-	6.4±38.8	16.2±63.1
	CV	-	0.19	0.54	-	0.34	0.75	-	0.77	0.99	-	0.37	0.68
23	Value	0.1	0.105±0.019	0.119±0.059	0.15	0.165±0.060	0.182±0.132	0.03	0.034±0.025	0.035±0.034	0.017	0.018±0.006	0.019±0.012
	Error (%)	-	4.6±18.8	19.3±58.8	-	10.0±39.8	21.5±88.2	-	14.3±82.5	16.4±113.4	-	-4.6±31.3	-9.3±48.5
	CV	-	0.18	0.49	-	0.36	0.73	-	0.72	0.97	-	0.31	0.63
24	Value	0.1	0.102±0.022	0.115±0.062	0.15	0.162±0.067	0.160±0.133	0.04	0.046±0.028	0.042±0.037	0.021	0.023±0.006	0.024±0.014
	Error (%)	-	2.4±6.5	14.9±62.4	-	7.7±44.9	6.8±88.8	-	15.4±69.5	5.6±93.1	-	-2.3±26.3	-10.9±45.3
	CV	-	0.22	0.54	-	0.42	0.83	-	0.6	0.88	-	0.28	0.57
25	Value	0.1	0.103±0.017	0.104±0.048	0.25	0.273±0.070	0.259±0.138	0.02	0.025±0.017	0.030±0.031	0.007	0.008±0.003	0.011±0.009
	Error (%)	-	3.0±7.2	3.8±48.2	-	9.1±28.1	3.7±55.3	-	22.6±84.8	47.6±155.9	-	2.8±38.8	8.5±63.9
	CV	-	0.16	0.46	-	0.26	0.53	-	0.69	1.06	-	0.39	0.84
26	Value	0.1	0.104±0.018	0.105±0.054	0.25	0.270±0.078	0.232±0.143	0.03	0.034±0.022	0.034±0.034	0.011	0.012±0.004	0.013±0.010
	Error (%)	-	3.7±17.9	4.9±54.0	-	8.0±31.4	-7.1±57.4	-	13.8±73.7	12.8±113.1	-	-3.0±32.9	-7.1±54.6
	CV	-	0.17	0.51	-	0.29	0.62	-	0.65	1	-	0.34	0.77
27	Value	0.1	0.103±0.020	0.105±0.057	0.25	0.265±0.085	0.213±0.146	0.04	0.044±0.026	0.037±0.035	0.014	0.015±0.005	0.016±0.011
	Error (%)	-	3.2±8.6	5.3±57.2	-	6.2±34.1	-14.8±58.3	-	10.1±64.7	-7.1±88.1	-	-4.1±27.9	-14.5±47.7
	CV	-	0.19	0.54	-	0.32	0.68	-	0.59	0.95	-	0.31	0.71
Mean error (%)			4.86	23.2		15.17	45.96		23.74	31.73		-2.9	-7.19
Mean CV			0.22	0.52		0.45	0.79		0.75	0.97		0.34	0.65
